# Supplementary material for: The Carnosine–HNE Michael Adduct as a Redox-Active Species Associated with Nrf2-Dependent Antioxidant and Anti-Inflammatory Responses
Source: Antioxidants (Basel). 2026 Mar 19;15(3):388. doi: 10.3390/antiox15030388 (PMC13024699; doi:10.3390/antiox15030388)
Supplement: Supplementary file 1 [file antioxidants-15-00388-s001.zip]

Archive with 1 entries (1 files):
- antioxidants-4155293-supplementary.pdf
